# Supplementary material for: Evaluating the In Situ Effects of Whole Protein Coronas on the Biosensing of Antibody-Immobilized Nanoparticles Using Two-Color Fluorescence Nanoparticle Tracking Analysis
Source: Nanomaterials (Basel). 2025 Jan 30;15(3):220. doi: 10.3390/nano15030220 (PMC11820540; doi:10.3390/nano15030220)
Supplement: Supplementary file 1 [file nanomaterials-15-00220-s001.zip]

Archive with 3 entries (3 files):
- Video S1_NTA of whole HSA corona at 640 nm.mp4
- Video S2_NTA of anti IgG bound HSA corona-IgG AuNPs at 488 nm.mp4
- Video S3_NTA of anti IgG bound HSA corona-IgG AuNPs at 640 nm.mp4
